# Supplementary material for: Telomerase RNA-based aptamers restore defective myelopoiesis in congenital neutropenic syndromes
Source: Nat Commun. 2023 Sep 22;14:5912. doi: 10.1038/s41467-023-41472-7 (PMC10516865; doi:10.1038/s41467-023-41472-7)
Supplement: Supplementary file 3 — Source Data [file 41467_2023_41472_MOESM3_ESM.xlsx]

## Sheet: example1
Figure 1a	anti-FOXO

## Sheet: example2
Figure 5d
		Parameter 1	Parameter 2	Parameter 3	Parameter 4	Parameter 5	Parameter 6
	Data 1
		Parameter a	Parameter b	Parameter c	Parameter d	Parameter e	Parameter f
	Data 2
		Parameter x	Parameter y	Parameter z
	Data 3

## Sheet: Figure 1b
Figure 1b	Neutrophils in the tail
		Control	terc	CR7	T800	T1000mut	T1000			Control	terc	CR7	T800	T1000mut	T1000			Control	terc	CR7	T800	T1000mut	T1000			Control	terc	CR7	T800	T1000mut	T1000			Control	terc	CR7	T800	T1000mut	T1000
	Exp.1	74	81	65	107	61	64		Exp.2	55	80	53	56	61	70		Exp.3	21	91	68	62	47	81		Exp.4	64	62	66	90	59	98		Exp.5	39	81	59	108	83	130
		57	79	71	86	52	61			67	105	58	59	35	96			54	83	57	48	68	65			64	69	58	73	68	86			25	79	28	93	52	112
		58	71	44	74	58	56			25	93	55	108	33	84			39	76	53	35	31	77			52	81	57	56	60	103			21	64	57	68	61	63
		61	59	57	69	62	111			60	68	57	93	61	65			28	53	40	54	39	83			54	70	53	83	64	79			54	82	43	82	56	68
		65	65	68	82	59	75			41	55	55	68	30	88			45	103	41	63	53	52			62	60	56	80	58	80			39	103	65	63	78	58
		68	78	51	86	68	88			65	85	56	82	61	73			42	97	55	57	41	61			66	57	57	56	55	83			28	97	58	71	93	93
		79	73	49	68	57	70			42	93	59	63	29	61			47	81	35	68	37	56			60	82	55	67	53	64			45	81	71	74	77	68
		54	82	58	75	62	83			55	87	59	71	36	77			53	79	43	73	25	78			70	65	62	55	52	75			42	79	43	81	65	72
		66	89	59	98	58	85			46	91	51	74	39	63			55	65	49	95	30	93			63	81	68	66	59	81			47	65	45	57	53	61
		52	65	72	79	45	72			48	78	29	81	25	53			63	71	47	53	44	77			59	82	63	75	55	67			53	71	53	68	79	50
		57	79	68	87	68	96			60	58	31	57	68	59			45	84	44	85	55	65			71	78	61	68	50	53			55	84	51	59	81	97
		59	73	59	85	49	77			59	73	48	68	32	84			48	77	59	57	42	53			65	62	54	53	60	106			63	77	29	92	63	124
		67	85	63	93	53	97			53	49	65	59	46	65			53	53	28	64	48	79			55	73	62	58	31	95			45	53	31	71	30	85
		44	93	68	71	61	91			29	102	73	92	30	71			41	97	57	67	46	81			65	72	55	54	51	78			48	97	48	79	35	72
		52	95	65	104	59	88			33	114	68	71	25	77			52	75	43	68	35	79			63	75	48	74	75	89			53	75	65	77	72	66
		37	83	73	116	59	80			38	98	57	79	65	58			48	63	65	75	41	68			60	81	53	72	34	93			41	63	73	83	55	98
		58	78	61	93	68	61			69	73	53	77	72	62			23	78	58	54	39	71			67	57	87	68	58	48			52	78	43	51	50	133
		68	73	60	77	57	120			48	84	40	83	65	65			34	75	71	71	33	33			61	83	57	63	41	58			48	75	42	57	65	110
		51	92	58	94	56	88			65	88	41	51	84	81			45	61	43	53	42	31			50	50	72	81	52	78			23	61	48	54	34	98
		65	72	52	123	63	117			57	79	55	57	96	85			39	82	45	77	57	61			47	72	33	79	34	53			34	82	35	62	28	53
		60	88	53	94	59	108			31	64	35	84	63	68			68	69	53	84	50	35			43	58	51	84	48	61			45	69	42	67	66	63
		57	66	61	68	67	119			31	73	43	54	77	105			43	74		83	43	33			54	77	35	54	39	64			39	74	36	84	34	58
		77	78	54	65	61	74			33	91	49	65	81	63			35	75		72	56	61			51	98	45	65	42	84			68	75	41	78	45	61
		56	79	63	73	58	94			35	87	47	56	65	62			32	83		61	61	30			48	64		94	43	95			43	83	38	82	49	77
		77	93			55	78			58	69	44	59	77	68			45	65		65	38	61			43	66		93	58	74			35	65	39	88	63	75
		71	68			47	69			50	73			33	82			31	54		66	49	35			45	60		81	55	78			32	54	47	75	63	88
		38	55			43	71			47	49			40	79			63	89		75	58	36			59	97		59	47	69			45	89	25	72	44	69
		45	85			51	104			43	102			43	88			58	73		74	63	39			36	86		84	43	71			31	74		73	58	72
		48	93			53	75			54	114			47	73			51	91		73	51	36			56	54		83	51	104			63	70		65	63	81
		53	87			49	70			51	98			29	68			57	87		81	55	68			55	55		86	53	75			58	71		64	59	79
		61	91			65	56			48	73			35	84			44	69		94	46	32			48	77			49	70			51	75		68	68	91
		67	78			32	100			43	84			35	96			49	81		82	54	46			61	63			65	56			57	77			53	53
		45	58			66	91			45	88			41	63			33	79		73	33	30			65	72			32	100			44	71			38	58
		54				42				59	79			72	77			51	64		77	34	38			69	93			66	91			49	88			35	90
		57				56				36	64			58	84			61	82		59	48	65			66	59			33	82			33	78			27	68
		61				62				56					95			49	50		87	56	65			77	68			40	79			51	87			41	74
		45				57				55					74			28	72		84	52	68			77	75			43	88			61	82			38	72
		66				79				48								65	58		76	49	63			71	72			47	73			52	83			33	49
		61				44				61								39	77		83	38	75			38	92			29	68			49	85			35	57
		65				78				65								58	98		84	68	74			45	109			35	40			47	93			68	38
		66				65				69								56	64		92	53	77			48	88			35	70			46	84			52	75
		48				53				66								45	66			59	63			53				41	58			53	76				84
		53				42				77								53	60			47	68			61				72	90			43	97				99
		46				43												62	97			55	69			67				58	45			53	84				76
		58				58												68	86			55	67			45				26	75			38	71				72
		60																24	54			50	53			54				21	68			52	65				65
		53																51	55			60	106			57								41	75
		51																19	77			31	95			61								37	69
		33																23	63			51	78			45								25	53
		35																27	72			75	89			66								39	69
		32																33	93			34	93			49								39	53
		58																35	59			58	48			28								59	95
		61																36	68			41	58			65								38	76
		48																47	75			52	78			39								59	50
		43																65	72			34	53			58								60	88
		51																49	92			48	61			56								59	80
		46																43	109			39	64			45								63	105
		52																50								53								68
		45																59								62								53
		35																41								68								48
		55																37								24								27
		31																55								51								33
		33																67								19								35
		35																25								23								36
		58																60																47
		39																41																65
		25																65																49
																		42																43
																		55																50
																																		59
																																		41
																																		37

## Sheet: Figure 1c
Figure 1c	Macrophages in the tail
	Exp. 1	Control	terc	CR7	T800	T1000mut	T1000		Exp. 2	Control	terc	CR7	T800	T1000mut	T1000		Exp. 3	Control	terc	CR7	T800	T1000mut	T1000
		33	40	34	43	23	19			29	26	26	43	33	32			29	41	26	32	32	46
		45	20	36	44	31	68			26	32	25	51	26	36			31	35	25	35	36	43
		44	15	35	28	8	23			28	35	29	28	29	35			32	36	23	36	35	35
		41	28	32	23	12	44			32	46	16	25	35	38			35	37	29	32	12	38
		6	40	26	31	53	31			36	42	34	23	38	40			36	37	30	31	24	35
		16	21	29	48	35	35			35	35	38	51	26	46			32	42	35	34	26	26
		33	60	39	53	19	69			21	41	26	43	29	35			34	43	30	36	35	15
		4	25	42	55	28	34			20	36	25	50	35	36			25	35	31	35	30	37
		35	38	21	23	53	59			34	43	24	28	38	38			26	36	36	38	26	34
		40	60	15	29	61	68			35	32	23	25	37	34			21	46	30	35	29	33
		28	21	16	27	52	34			18	33	25	23	36	32			22	21	24	36	25	32
		43	60	15	31	47	30			32	38	22	53	34	26			24	25	26	26	28	30
		26	21	24	43	28	84			37	39	21	51	26	29			28	26	22	25	35	46
		47	30	26	30	33	34			31	46	29	24	25	36			25	35	21	35	34	42
		55	35	22	35	35	32			36	47	26	28	22	35			23	39	20	39	27	35
		15	34	23	45	34	44			35	35	28	43	28	28			20	35	18	40	26	41
		43	58	20	51	32	63			32	37	26	52	29	36			32	46	15	35	25	48
		28	27	24	53	41	54			24	36	22	23	22	45			25	51	32	26	38	32
		35	59	23	58	37	45				39	23	7	23	42			29	47	24	43	34	35
		30	50	21	42	31	48				45	32	10	25	40			38	43	26	40	26	49
		29	51	22	27	33	47					33	19	24	43			24	26	25	45	21	35
		48	35		19	35	34					25	23	22	38			26	35	23	41	24	30
		8	15		49	40	50					26	21		36			16	41	25	48	22	52
		49	22		45	28	43					28	20		39			15	43	29	59	20	54
		25	35		57	27	53					29			40			24	46	26	35	30	36
		23	53		39	9	38					24			44			26	42	24	36	35	34
		28	48		33	22	61					26						28	45	23	35	33	35
		24	52		52	21	53					25						31	48	25	32	20	37
		50	36		24		54					22						30	50	27	35	21	38
		34	49		25		63											25	53	23	38	26	20
		10			48		30											26	42	22	37	25	35
		15			32		19											29	43	41	42	23	36
		34			56		21											24	41	43	46	34	34
		32					28											23	46	25	35	25	31
		19					33											26		41	31	28	36
		23					31											21		43	29	27	35
		48					35											25		35		32	46
		45					42											35		39		28	42
																		32				26
																		30				24
																		31				22
																						23

## Sheet: Figure 1d
Figure 1d	Erythrocytes fluorescence intensity in the tail
	Exp. 1	Control	terc	CR7	T800	T1000mut	T1000		Exp. 2	Control	terc	CR7	T800	T1000mut	T1000		Exp. 3	Control	terc	CR7	T800	T1000mut	T1000
		1.16014	0.828675	0.686616	1.3022	0.970733	1.06544			0.92338	1.01809	1.01809	1.04176	1.34956	1.06544			0.99441	1.01809	0.686616	0.804998	0.804998	1.04176
		0.876028	1.13647	0.876028	1.11279	1.04176	1.27853			0.876028	0.733969	0.92338	0.947057	0.686616	1.01809			1.2075	0.970733	0.99441	0.970733	0.852351	1.01809
		0.828675	1.2075	0.804998	1.04176	1.06544	0.639263			0.804998	0.804998	0.710293	1.01809	1.25485	0.947057			0.92338	1.06544	1.2075	0.947057	0.970733	1.06544
		0.876028	0.852351	0.99441	0.828675	1.01809	0.947057			1.16014	1.08912	0.686616	0.92338	1.2075	0.970733			0.876028	1.13647	1.08912	0.99441	0.733969	0.99441
		1.01809	0.828675	1.01809	1.13647	1.13647	0.876028			0.876028	0.92338	1.2075	0.970733	0.99441	0.970733			0.99441	1.08912	0.876028	0.947057	1.08912	1.2075
		1.23117	0.899704	0.947057	1.06544	0.92338	0.828675			0.92338	1.27853	1.08912	0.947057	1.13647	1.06544			0.970733	1.06544	0.686616	0.970733	1.13647	0.947057
		0.804998	0.99441	0.876028	1.08912	0.828675	0.686616			0.639263	0.899704	1.23117	0.828675	1.04176	0.99441			0.947057	1.11279	0.757646	0.852351	0.852351	0.99441
		0.947057	1.08912	0.99441	1.11279	0.899704	1.18382			0.876028	0.947057	1.2075	0.899704	1.11279	0.99441			1.06544	1.01809	1.01809	0.876028	1.13647	1.06544
		0.781322	1.16014	1.32588	0.947057	0.852351	0.804998			1.01809	1.01809	1.16014	1.2075	1.04176	1.01809			1.01809	1.06544	1.3022	1.06544	1.13647	1.01809
		0.804998	0.686616	1.11279	0.970733	0.970733	0.686616			0.757646	0.733969	1.13647	0.99441	0.970733	0.970733			0.947057	0.947057	1.13647	1.01809	1.2075	0.970733
		0.99441	0.899704	0.947057	1.06544	0.947057	0.99441			0.970733	0.99441	1.16014	0.970733	0.947057	1.2075			0.899704	1.06544	0.92338	0.899704	1.23117	1.06544
		1.16014		0.828675	1.2075	0.899704	0.781322			0.899704		1.2075	0.947057	0.828675	1.06544			0.92338	1.08912	1.08912	1.11279	1.11279	0.99441
		0.710293		1.18382	0.899704	0.947057	0.852351			0.99441		1.01809	1.16014	0.686616	1.01809			1.2075		1.04176	1.06544	0.99441	0.947057
		0.781322		1.25485	1.06544	1.06544	0.99441			1.08912		0.947057	1.08912	0.899704	0.804998			1.2075		1.06544	1.01809	1.01809	0.970733
		0.804998		1.13647	0.947057	1.2075	0.876028			1.16014		1.01809	1.01809		0.852351			1.13647		1.13647	1.08912	1.06544	1.01809
		0.686616		1.06544	0.852351		1.2075			1.01809		0.804998	1.06544		1.16014			1.2075		1.25485	0.99441	0.899704	0.970733
		0.947057		1.04176	1.44426		1.13647			1.11279		1.06544	1.04176		0.99441			1.25485		0.99441	0.970733	0.99441	0.947057
		0.92338		0.947057	1.13647		0.852351			1.06544		0.970733	0.970733		0.899704			0.99441		0.686616	0.99441		0.970733
		0.92338		1.23117	0.710293		0.686616			1.06544		1.2075	0.947057		1.11279			1.06544		0.733969	0.970733		1.06544
		0.757646		1.01809	0.99441		1.2075			1.08912		1.13647	0.899704		1.11279			1.08912		0.876028	0.899704		0.947057
		1.06544		0.66294	0.970733		1.25485			0.99441		1.13647	0.92338		0.686616			1.04176		1.06544	0.947057		0.99441
		1.08912		1.11279	0.899704		1.06544			1.04176		0.828675			0.970733			1.13647		0.804998	1.06544		1.01809
		1.25485		0.804998	0.970733		1.08912			1.01809		0.876028			0.99441					0.876028	0.876028		1.06544
		1.23117		1.25485	0.99441		1.04176					1.13647								1.06544	1.11279		1.08912
		1.34956		0.970733	1.06544							0.781322									1.2075		1.13647
		1.2075		1.06544																			0.99441
		1.3022																					1.06544
																							1.2075

## Sheet: Figure 1e
Figure 1e	Neutrophils at wound
Exp. 1	hpw	Control										T1000															T1000mut
	1	15	6	5	4	6	4	9			6	5	14	8	0	2	10	7	6	10	5	10	4	3	5		2	2	5	4	9	10	9			7	2	5	1
	2	17	11	10	9	10	14	7	11		11	10	23	15	3	2	18	18	9	26	16	17	6	4	6		5	5	9	5	20	17	16	3		7	7	5	12
	4	15	17	13	12	14	12	13	13	12	10	14	18	17	8	16	25	14	16	23	26		5	4	9		11	5	14	6	16	16	14	3		11	8	3	19
	6	18	20	12	15	17	12	14	10	14		18	13	17	18	24	13	14	36				9	4			9	8	21	7	14	10	9	7	4	9	12	5
	8	10		10	16	15	11	9	12	12	10	16	16	15	19	13	11	10		22			16	8	7		7	7	28	5	9	7	7	7	4	9	4	11
Exp. 2	hpw	Control										T1000															T1000mut
	1	5	5	2	1	1	4	2	3	5	7	8	3	3	1	15	3	5	3	7	4	16	0	6	3	2	2	8	4	2	4	8	2	10	3	4	3	5	3
	2	9	7	9	3	6	4	5	7	8	6	7	5	3	6	16	2	7	6	7	10	17	1	2	6	7	3	8	8	4	9	12	2	8	4	3	6	6	4
	4	10	6	8	3	7	4	7	8	8	7	8	6	4	8	14	3	7		12	13	18	3	8	5	10	3	6	13	8	7	10	3	11	5	5	7	6	3
	6	9	8	13	3	6	5	7	5	7	4	6	7	3	9	5	8		10			1	8	11	16	6	2	5	10	7	13	13				8	7	8	6
	8	3	3	7	14	4	5					5	1	11		1	5	13	9								7	6	5	6	5	4	8	8
Exp. 3	hpw	Control										T1000															T1000mut
	1	9	1	3	5	2	1	7	2	1	6	2	15	9	3	7	8	2	5	3	3	5	6	13	5		6	11	6	2	5	4	4	9	2	5	5	3
	2	14	2	6	5	5	7	10	10	9	13	15	28	10	4	8	9	5	12	11	4	14	11		7		16	8	19	11	9	4	3	8	4	7	8	6
	4	11	3	7	4	6	8	13	10	12	12	35	14	27	8	8	10	18	11	9	5	6	22	14	6		12	13	14	12	8	4	10	9	3	9	6	6
	6	11	2	9	5	2	6	8	14	17		17	25	30	5			6	16			16	12				14	11	5	13	6	5	8	8		7		13
	8	8	1	5	5	6			12			20	20	16			6	9	15						1		9	6	6	9					1	4

## Sheet: Figure 2a
Figure 2a	Luciferase activity csf3b promoter with tercbs
	Exp. 1	Control	terc	CR7	T800	T1000mut	T1000		Exp. 2	Control	terc	CR7	T800	T1000mut	T1000		Exp. 3	Control	terc	CR7	T800	T1000mut	T1000
	Data 1	0.295377	5.62644	1.47587	0.867355	1.68936	4.1993		Data 6	0.990408	1.78339	2.56734	3.42941	3.56212	1.97197		Data 11	3.62233	22.9826	2.38777	8.86644	13.9899	4.84287
	Data 2	1.79939	4.46085	1.39169	3.24629	2.32481	2.6081		Data 7	0.878655	8.25196	2.08474	7.25088	2.91488	2.19734		Data 12	0.575196	3.80752	1.10831	39.5847	15.5752	1.12514
	Data 3	1.6114	2.2755	1.79012	0.848358	0.907214	3.83046		Data 8	0.869343	34.5847	1.72278	4.4864	11.1981	1.45651		Data 13	0.561167	4.31257	1.80696	30.6902	5.44613	0.993266
	Data 4	1.04381	1.19482		2.4793	2.29088	3.72384		Data 9	0.708698	18.1117		5.44049	94.2116	20.1487		Data 14	0.507856	21.1897	1.87991	17.6571	8.24355	1.88833
	Data 5	0.250027	2.2872		1.79444	1.00483	2.31866		Data 10	0.482604	98.7795		73.4989	130.244	2.57856		Data 15	1.21773	49.0039		73.8721	91.5067	1.38608
																	Data 16	0.524691	39.9495		7.14366		1.344
																	Data 17	1.54321			7.25589		1.39731
																	Data 18	0.454545			15.1094		2.07351
																	Data 19	0.510662			5.74635
Figure 2a	Luciferase activity csf3b promoter without tercbs
	Exp. 1	Control	terc	CR7	T800	T1000mut	T1000		Exp. 2	Control	terc	CR7	T800	T1000mut	T1000		Exp. 3	Control	terc	CR7	T800	T1000mut	T1000
	Data 1	1.11265	0.884973	1.05545	0.883256	1.32202	1.20418		Data 5	1.21848	0.963344	0.960484	1.07375	1.09091	1.05487		Data 10	1.01197	0.874103	0.94275	0.989087	0.942178	0.855798
	Data 2	0.963344	0.929021	1.06917	0.946183	1.40211	1.37351		Data 6	0.885545	0.757404	1.32431	0.965633	1.15212	0.888977		Data 11	0.883256	0.868383	1.11151	0.803168	1.13039	0.782574
	Data 3	1.00224	0.906139	1.15155	0.885545	1.43758	1.05545		Data 7	0.941034	1.06117	0.771133	0.777426	1.15441	1.00339		Data 12	0.962772	0.876392	1.07261	1.0646	1.38152	0.812893
	Data 4	1.17501	1.1178	0.885545	1.1178	1.13382	0.946755		Data 8	1.05259	0.975358	0.949043	0.91758	0.922728	1.2631		Data 13	0.816326	0.796876	0.965061	1.13782	1.62064	0.886117
									Data 9	0.974785	1.16128	1.10979	1.08977	1.1035	1.01597		Data 14		0.874675	0.73681	0.908999	0.913575	0.729945

## Sheet: Figure 2b
Figure 2b	Neutrophils in the tail
	Exp. 1	Control	T1000mut	T1000	TALEN	TALEN+T1000mut	TALEN+T1000		Exp. 2	Control	T1000mut	T1000	TALEN	TALEN+T1000mut	TALEN+T1000		Exp. 3	Control	T1000mut	T1000	TALEN	TALEN+T1000mut	TALEN+T1000
		78	78	57	53	32	62			62	67	82	33	51	48			46	40	56	59	37	65
		50	50	44	61	58	35			74	46	53	33	64	83			53	50	46	61	54	38
		49	64	57	38	53	45			57	67	69	56	43	69			45	54	50	48	64	38
		45	45	62	28	51	51			56	41	73	24	54	82			47	61	56	40	50	47
		32	44	68	36	48	50			47	66	46	52	51	78			31	62	87	42	52	61
		71	30	89	41	31	40			59	72	51	65	47	56			33	39	51	62	34	38
		67	43	69	62	39	79			58	76	45	56	35	91			44	29	76	32	60	48
		48	45	81	48	37	57			53	50	75	40	51	82			64	55	57	51	38	51
		70	40	85	36	54	86			38	38	89	43	39	68			60	50	68	64	60	39
		52	59	61	44	61	59			56	40	73	44	40	79			47	56	38	63	43	39
		79	44	60	43	62	43			60	77	102	55	42	82			40	65	45	41	62	29
		58	59	92	39	57	38			61	54	45	48	38	41			49	50	40	47	32	48
		51	56	41	32	58	41			65	49	35	46	35	81			43	48	37	52	33	28
		78	63	55	48	56	42			67	54	59	44	59	47			46	62	68	48	53	47
		56	74	73	48	56	62			53	64	64	51	49	30			45	59	34	28	39	46
		64	75	77	43	46	23			64	76	67	62	50	31			42	53	46	26	45	46
		48	42	66	46		35			50	64	95	38		46			58	65	44	22	40	42
		51	51	61	36		75			53	31	93	55		45			48	35	41	32	49	45
		59	53	76	27		75			36	40	74	50		58			49	51	80	54	56	44
		42	61	60	42		82			45	49	45	59		48			53	46	38	52		32
		60	45	61	28		34			70		76	67		46				57	41	39		41
		63		75	57		35			50		60			50				43	50	38		56
		51		48	62		50			53		71			34				54	38	42		39
		65		67	45		24			56		66			45				55	47	34		26
		57		71	53		61			59		74			35				40	33	29		27
		61		94						58		71			40				35	69	29		59
		45		72								40							48	54	44
		61		88								64							42	68	35
		70		104								44							44	53	45
		50										66							34	37
												40							47	48
												38							53	69
												65							68	43
												70							55	81
												43							33	41
												84							59	44
																			59	53
																			50	57
																			55	35
																			44	87
																			45	63
																			44	61
																			58	71
																				72

## Sheet: Figure 2c
Figure 2c	Neutrophils in the tail
	Exp. 1	Control	T1000mut	T1000	gcsf3a+b	gcsf3a+b + T1000mut	gcsf3a+b + T1000		Exp. 2	Control	T1000mut	T1000	gcsf3a+b	gcsf3a+b + T1000mut	gcsf3a+b + T1000		Exp. 3	Control	T1000mut	T1000	gcsf3a+b	gcsf3a+b + T1000mut	gcsf3a+b + T1000
		51	32	58	48	48	29			59	62	49	36	29	40			68	57	43	39	47	55
		59	54	74	48	29	51			44	65	78	51	28	25			45	52	65	54	46	41
		50	50	60	47	51	55			59	55	52	22	43	35			65	51	58	44	30	61
		51	48	53	57	42	32			65	50	51	29	30	44			57	56	76	37	56	29
		55	50	40	35	51	48			57	49	67	25	40	25			49	53	59	43	27	26
		64	49	36	46	39	51			52	61	58	33	39	39			52	37	45	35	21	41
		37	44	60	45	54	51			39	44	72	32	45	45			58	55	69	30	66	45
		37	53	77	41	27	46			44	31	45	42	47	40			56	47	66	21	52	30
		48	62	44	20	64	32			50	33	50	40	46	31			30	57	48	45	25	42
		40	66	60	36	57	62			56	45	75	44	12	66			37	46	48	29	33	68
		55	63	45	34	39	41			36	39	65	48	36	60			69	38	56	61	31	39
		70	68	57	48	47	35			51	50	66	51	40	34			65	41	57	35	27	51
		43	50	47	30	48	29			39	59	48	43	30	24			31	53	72	36	44	59
		61	56	60	68	52	25			38	38	45	51	26	69			52	34	68	23	30	46
		49	50	64	37	57	46			55	31	47	38	48	50			50	44	49	37	39	37
		64	53	86	22	40	43			60	45	69		28	51			44	36	60	22	68	43
		53	66	69	32	64	70			52	62	52			56			49	45	52	49	37	31
		59	62	57	55	41	35			45	54				39			56	39	64	28	47
		72	67	69	53	44	48				34				36			51	30	75	19	29
			66	58	36	42	57				48				37			59	29	87
			54	66	43	30	44				46				33			48		49
			67	83	36	54	37				47				32			40		86
			63	64		42	30								45					59
			65	59		63	35								26					88
			49	54			31													67
			51	63			31
			55	79			48
				80			37
				46			29
				79			56
				47
				74
				70
				72
				56
				49

## Sheet: Figure 3a
Figure 3a	terc expression
		Control	terc	CR7	T800	T1000mut	T1000
	Data 1	1.01241	2.49774	1.05114	1.05095	0.938355	1.10822
	Data 2	1.01755	2.47609	1.1517	1.00248	1.19008	1.03934
	Data 3	0.970032	2.57335	1.08046	1.014	1.20987	1.18487

[truncated: 26 more sheets: Figure 3b, Figure 3c, Figure 3d, Figure 3e, Figure 4a, Figure 4b, Figure 4c, Figure 5a, Figure 5c, Figure 5d, Figure 5e, Figure S2a, Figure S2b, Figure S2c, Figure S3a, Figure S3b, Figure S3d, Figure S3e, Figure S4a, Figure S4b …]
